# Supplementary material for: A transcriptomic survey of Migdolus fryanus (sugarcane rhizome borer) larvae
Source: PLoS One. 2017 Mar 1;12(3):e0173059. doi: 10.1371/journal.pone.0173059 (PMC5332103; doi:10.1371/journal.pone.0173059)
Supplement: S1 Table — (XLSX) [file pone.0173059.s001.xlsx]

## Sheet: Plan1
	Supplementary Table S1. Nucleotide and aminoacids sequences of the ORFs used in this work.
	Complete ORFs	Nucleotide sequences	Aminoacids sequences
	Mf_catL	ATGAAGCTCTTAATAGTTCTGCTGTCCGTTGTTTCAGTAATATGTGCTATTTCGGAAAGGGATCAGTGGCTGGAATTTAAGCAAAAATATGGAAGGAACTACAAGAGCAGAAATGAAGAACAGACACGGTTTTCTATATTCAAATCAAATTTACGCACAATCGAAGACCACAACGCCAAGTATGAGAAAGGAGAGTCGACATACTATATGGGGGTAAACTTTCTCGCCGACAGAACTCGTGAAGAAAGAGCTGCATTACGAAGACCAAAAAATTCAACAAAACCCGTTCCTAAGAATGTTAAACCATTTGTTTCGGATCCCAATTTTAAAGTAACTTCAATTGACTGGAGGAGCCGAGGAGCTGTTACGGACGTCAAATTCCAAGGCTACGACTGTGGC…	MKLLIVLLSVVSVICAISERDQWLEFKQKYGRNYKSRNEEQTRFSIFKSNLRTIEDHNAKYEKGESTYYMGVNFLADRTREERAALRRPKNSTKPVPKNVKPFVSDPNFKVTSIDWRSRGAVTDVKFQGYDCGSCWVFAAVGALEGAYAIKSGQLVTLSSQNILDCAEDGYNNIGCDGGYFQGAFDYVKDHGIEPESVYPYTEVQGTCQFDASQSILNVDHYVQLDGSNKQLEEAVVKYGPVAIDMDADGDGFGYYAGGIYDDPTCTTDLDHEVVLVGTGKANNQNYYILKNSWGADWGENGYMRIINSGHNMCGIQNDAGYPVLR
	Mf_catB	ATGAAGACGGTGCTGTTGGTCGCAACGTTGATCTCTTGCGCTTCCGCCGACGCCGGCATCCATCCCCTCTCCGACGATTTCATCGATCTGATCAACAGCAAACGGTCGACGTGGAGAGCCGGAAGGAATTTCGACGCCGACACTCCCTTGTCGTACTTGCGTGCCCTCGCCGGAACCCTCGACGCGCCGCACGTCGGACTCGAAACGAAACTGCACGCCATCAGCGAGGAGGCCGGGATTCCCGAATCTTTCGACGCCCGTTCCGAATGGCCCAACTGTGATTCCATCAACGACATTTCCGATCAGGGCTCGTGCAACGCCGACTGGGCTTTCGCCGCGGTCGAAGTTATGACCGACAGGATTTGCATCCACTCGGACGGCGAGAACCGCACCGCTCTT…	MKTVLLVATLISCASADAGIHPLSDDFIDLINSKRSTWRAGRNFDADTPLSYLRALAGTLDAPHVGLETKLHAISEEAGIPESFDARSEWPNCDSINDISDQGSCNADWAFAAVEVMTDRICIHSDGENRTALSFEDAVSCCCCGSCSLGTYIDSYLCWTSTGIVSGGPYGTTTGCKAYTFAPCEHQVNGSRPACDNSTEVVQPVCNRTCDEGSFVNYGEDLSYGQEPYFVSSMPEQMRMEIMTNGPITAAMGLYEDFFSYKNGVYQYVEGEYLGRHAVKILGWGTENGVDYWLAANSWNTDWGDDGFFKVVVLSPDIDIETNIIAALPRL
	Mf_sP2	ATGAATACAGCAGTTGGTAACTTATTTTTCATATTTTTTATTGGTCTCGGCTGCTCCGCTGAAGCCAAACGACAGCTATCACGCATATCCCCACCTCAGCTGCGAATAGTCGGAGGAGACGAAGCTGCTCCCCATTCATTCCCGTACCAAGCTGGATTGTCGATTAATATTGGTGAAGTACTTTGCGGGGGCTCTTTGATTTCCAAAAATTATATATTAACAAGTGCTCGCTGTGGACTAGTGGCCAACGCTGGCATAGATGTTATTTTAGGAGCTCACAACATAAGTAACGAAAATGAAGATGGACAAGTCCATACAGAAGTAGAAAAACTAATTGTCCACGAGAGCTTTAACGCGCAGAACTTTCAGAACGACATAGCATTAATAAAGCTGGCCAAA…	MNTAVGNLFFIFFIGLGCSAEAKRQLSRISPPQLRIVGGDEAAPHSFPYQAGLSINIGEVLCGGSLISKNYILTSARCGLVANAGIDVILGAHNISNENEDGQVHTEVEKLIVHESFNAQNFQNDIALIKLAKAAPLSDIIKLIRLPSRSNASNTYEKDSTIATGWGFASDDEPKNSPLFCDT
	Mf_sP3	ATGTTTAAATTGGTACTAGCGTTGACAGTTTTGGGATTTGCCTTGGGCTTGCCCAGGCGTCGGATTCCAAACCTGGATGGACGAATTGTAGGAGGAAAAGCTGCTGATATCGCTGATTATCCCTATCAACTTGTTCTCTTATCTGAAGATGAACAAATCTGTGGAGCAGTCATTATATCAACAACTTGGGCTTTAACCGCAGGCCATTGCCCCTATCATTATCCTTATGATTTAACCGTTCGTGCTGGTTCTACTTTATGGGACAAAGACGGACAGGTGGTCGGTGTTTCAAAAGCAATTATCCACCCCAAATTCAACGACCATACCGTCGATTATGATATTGCCCTTCTTCAACTCAGTGAGCCCATTAAGACAGAAAACGCTTCACCTGTTCCTCTT…	MFKLVLALTVLGFALGLPRRRIPNLDGRIVGGKAADIADYPYQLVLLSEDEQICGAVIISTTWALTAGHCPYHYPYDLTVRAGSTLWDKDGQVVGVSKAIIHPKFNDHTVDYDIALLQLSEPIKTENASPVPLPDENSTVSVGATAVVTGWGSLVEVFYDYPEGLQVVEVPVISQTDCQDAYQSLNNVTSRMFCAGLLGKGGKDACAGDSGGPVVIDGVLGGLVSWGLGCAEAKYPR
	Mf_S1	ATGGCCCCCTTGTTCATACTTTTAACTGCACTGATATCGTCGAAGCTAATTATGGCGGAAGAACACAAAGAATTGAAAGCAGTCCTGCAAGGAAACGGTGAACTTACGAAAAATTTATACAAGATCCTGGCGAAAAGTGAAGGTAATGTCTTCTTTTCGCCGATTAGTATCCACGCGATACTTTCCCTGGCATCTCAGGGCGCTGGGGGTACAACCAGAGAAGCCTTTGCTAAAGTATTGAATGTTTCTGATGTGGCTGTGGCGTCCCAAGGCTATAAAGATGTTATGGCGCGTTTGAATTCAGTTAAAGATGTTACTTTGTTGATGGCTAATAAAGTGTTTTTGAAAGAAAGCTATAAATTACAGAAAACTTTTAAAAATGTAGTTACTAAACATTTC…	MAPLFILLTALISSKLIMAEEHKELKAVLQGNGELTKNLYKILAKSEGNVFFSPISIHAILSLASQGAGGTTREAFAKVLNVSDVAVASQGYKDVMARLNSVKDVTLLMANKVFLKESYKLQKTFKNVVTKHFYSEVQLLDFAKSAAAANTINTWVEDKTNKKIKDLIQAGDLDNDTRLVLVNAIYFKGKWAEPFNAANTKIEDFYLNDNDTIKVQMMHLKKKFYFKNDENLDAKVLELPYTNKDLSMIVILPNKRDGIAELEEKLAQTDLTKITENMYRPEVVVSLPKFKIEQTIDLQPSLTELGLGEIFDNRANFSGMLDSPELLYVSKAVQKAFIEVNEEGAEAAAATGLEIMFLSLPPPPKEFSADHPFVIILQSKQENKANILFGGRICKPQY
	Mf_S2	ATGGCCCCCTTGTTCATACTTTTAACTGCACTGATATCGTCGAAGCTAATTATGGCGGAAGAACACAAAGAATTGAAAGCAGTCCTGCAAGGAAACGGTGAACTTACGAAAAATTTATACAAGATCCTGGCGAAAAGTGAAGGTAATGTCTTCTTTTCGCCGATTAGTATCCACGCGATACTTTCCCTGGCATCTCAGGGCGCTGGGGGTACAACCAGAGAAGCCTTTGCTAAAGTATTGAATGTTTCTGATGTGGCTGTGGCGTCCCAAGGCTATAAAGATGTTATGGCGCGTTTGAATTCAGTTAAAGATGTTACTTTGTTGATGGCTAATAAAGTGTTTTTGAAAGAAAGCTATAAATTACAGAAAACTTTTAAAAATGTAGTTACTAAACATTTC…	MAPLFILLTALISSKLIMAEEHKELKAVLQGNGELTKNLYKILAKSEGNVFFSPISIHAILSLASQGAGGTTREAFAKVLNVSDVAVASQGYKDVMARLNSVKDVTLLMANKVFLKESYKLQKTFKNVVTKHFYSEVQLLDFAKSAAAANTINTWVEDKTNKKIKDLIQAGDLDNDTRLVLVNAIYFKGKWAEPFNAANTKIEDFYLNDNDTIKVQMMHLKKKFYFKNDENLDAKVLELPYTNKDLSMIVILPNKRDGIAELEEKLAQTDLTKITENMYRPEVVVSLPKFKIEQTIDLQPSLTELGLGEIFDNRANFSGMLDSPELLYVSKAVQKAFIEVNEEGAEAAAATGIHIRMRTARIRGPPLTFTADHPFLFVLVETAVKPRRRGIVNPLFVGK…
	Mf_S3	ATGGCCCCCTTGTTCATACTTTTAACTGCACTGATATCGTCGAAGCTAATTATGGCGGAAGAACACAAAGAATTGAAAGCAGTCCTGCAAGGAAACGGTGAACTTACGAAAAATTTATACAAGATCCTGGCGAAAAGTGAAGGTAATGTCTTCTTTTCGCCGATTAGTATCCACGCGATACTTTCCCTGGCATCTCAGGGCGCTGGGGGTACAACCAGAGAAGCCTTTGCTAAAGTATTGAATGTTTCTGATGTGGCTGTGGCGTCCCAAGGCTATAAAGATGTTATGGCGCGTTTGAATTCAGTTAAAGATGTTACTTTGTTGATGGCTAATAAAGTGTTTTTGAAAGAAAGCTATAAATTACAGAAAACTTTTAAAAATGTAGTTACTAAACATTTC…	MAPLFILLTALISSKLIMAEEHKELKAVLQGNGELTKNLYKILAKSEGNVFFSPISIHAILSLASQGAGGTTREAFAKVLNVSDVAVASQGYKDVMARLNSVKDVTLLMANKVFLKESYKLQKTFKNVVTKHFYSEVQLLDFAKSAAAANTINTWVEDKTNKKIKDLIQAGDLDNDTRLVLVNAIYFKGKWAEPFNAANTKIEDFYLNDNDTIKVQMMHLKKKFYFKNDENLDAKVLELPYTNKDLSMIVILPNKRDGIAELEEKLAQTDLTKITENMYRPEVVVSLPKFKIEQTIDLQPSLTELGLGEIFDNRANFSGMLDSPELLYVSKAVQKAFIEVNEEGAEAAAATGMIMAMRAALPRRPEEFKADHPFTILLVRKEGTLFHTLFGGRVAKPPA
	Mf_GH9	ATGACAAAAATTAGAACTATATTGGCCACTCTCTTAACTTTATTGACGATTAATGTGAAATGCTTCTTCTTACCGGAATTTCAACCCGATTACAAAGAGGCTCTGAAATTGTCATTGCTATTCTACGAATCACAAAGATCCGGTAAATTACCCAGTAACAACAGAATCAACTGGAGGGGCGATTCCGCATTGCACGACAAAGGAATTAATGGAGAAGATTTAACTGGGGGCTATTACGATGCTAGCGATTTCGTTAAGTTCAGCTTTACAATGGCCTTTACGACCACCATGCTTTCTTGGGGAGTTATTGCATACAAGGATGCTTACGAAGAAGCTGGTCAATATTTTGAGATTCTAGATGCAATCAAATGGTCAACAGATTATTTTATAAAGTGCCAT…	MTKIRTILATLLTLLTINVKCFFLPEFQPDYKEALKLSLLFYESQRSGKLPSNNRINWRGDSALHDKGINGEDLTGGYYDASDFVKFSFTMAFTTTMLSWGVIAYKDAYEEAGQYFEILDAIKWSTDYFIKCHVSRNELYGQVGDFSIDHAFWGRPEEMNMTRPAYKIDENHPGSDLAGETSAVFSSASIVFRNINESYSEELLKHAVEVYNFGKMYRGLYQEVIPGAKQYYESTSYGDELTWAAIWLYKATRERAYLEDAENFYKQFNISEEIPSNFFYNKKIVGLQIVLAEQTRGSDYCNAVKIFCDNAVDKQLRTPKGLIYIDKFGTLSNAANIAFACLLTADLPYMPVKKYVDFAQEQINYILGAKGRSFVVGFGRNFPKRPYHSASSCPNKPLP…
	Mf_GH13	ATGAGGCTAGTAGGTCTCGCATTAATTTTTAGTGTTGTTGCGGTAGTAACAACTCAAAAAGATCCAAACTTTGCCAAAGGTAGGAATACCATCGTGCACTTATTTGAGTGGAAATGGGACGACATCGCGTTTGAATGCGAGCAGTTTTTAGCCCCCAAAGGATACGCCGGCGTACAGATTTCTGCTCCAAACGAAAATCTAGTCATCAGCAAGCGCCCATGGTGGGAAAGGTACCAACCTGTCAGCTACCAACTTACTACCAGATCTGGTGATGAGTATTCTCTTGGCGAGATGATTAAACGGTGCAATCATGTAGGAGTCCGAATATATGCAGACTTACTTATTAATGATATGGCGGCGAACACAGGAACTGGTACCGCAGGTAACACCTGTGATACA…	MRLVGLALIFSVVAVVTTQKDPNFAKGRNTIVHLFEWKWDDIAFECEQFLAPKGYAGVQISAPNENLVISKRPWWERYQPVSYQLTTRSGDEYSLGEMIKRCNHVGVRIYADLLINDMAANTGTGTAGNTCDTSNKSYPAVPYTEENFHATCIVNNYNDATNVRECELEGLPDLDQSQEIVRQKIVEYMNHLIELGVAGFRVDAAKHMSPVDLEVIYGMVSDLNTAHGFRAGSRPFFYQQVIDLTIEAVKREEYTPIGTVLEYKYGYEVGNSFQGHNLLRWFVDWGTAWNLLPGEDAVAFIDNHDNQRHGDSRILTYKNPKPYKMAIAFMLAHPYGSATRIISSYAFEDADAGPPSYKEKIISPGFVDDGTCINGWICEHRWPQIYHMVEFRNVAGTSD…
	Mf_GH35	ATGAGTGTCAACCGGATATTTACTTTTCTAGTTTTAACACTGTTACAGTGTGACCTCAACTTCGCTGTAACTGAAGATCCGTTGCCTACGTTATACCAATACTACACGGGAGATGGCATAAAATCAGGTTTATCAGACGCCACTTCGCAATTTACTTTAAATGGCAAAAACATCAGCATCTACAGTGGAACTCTGCATTATTTCCGAGTACCAAGAGCTTACTGGAAGGATAGGTTGCAGAAAATAAGGGCGGCCGGTCTAAATACGGTGGAAACTTACGTCCCATGGAATTTGCACGAACCAGAACCAGGAACCTACGATTTTGGAGATGGCGGTACCGACATGGAGGATTTCCTTCATCTCGAGGAATTTCTAAAGGCAGCTCAGGAGGAGGATTTG…	MSVNRIFTFLVLTLLQCDLNFAVTEDPLPTLYQYYTGDGIKSGLSDATSQFTLNGKNISIYSGTLHYFRVPRAYWKDRLQKIRAAGLNTVETYVPWNLHEPEPGTYDFGDGGTDMEDFLHLEEFLKAAQEEDLLALVRPGPFICAEWEFGGLPSWLLRNTSTVRSSKDPNYLSAVSRYFQVLLPKLAKLQFTKGGPIIAMQIENEYGSVGEQDKAYLLFLQQLFLDNGIVELLYTSDSPSNNGTGSIPGVLQTANFGSDPTKELDELNTLQKNKPTMVMEYWTGWFDHLTEDHHQTKTDTFRQDLEAILKYPASVNMYMFVGGTNWGFLNGANYEDNDVSGYAPDVTSYDYDAPLAENGDYTEKWNVVKELIAKYNKVQTKTPDAPSLNNRTAYASLKV…
	Mf_GH116	ATGGTTGTAATTAAGCCAAGTAGTTCAAGTGCGCCCGAGAACAAAAAAGTAATGGGTGACGTGAATGAACAAATTATTTCCATTCCAAAGTATGGGTTAAAAGTAAAATTAAATCATGTATATCCTGAAAAAAGGACCCAAAATTATATACCAGGATTAAGAATTATTTGGAATATGCTACCACTGGTGTTAAGATATATATGGTATTACATCAAATCTAAGTTGACTGGCAAATCTATAGTTATGGATTATATTAAATTAGCAGAGGCTAAACAGATATATGGTGTTCCTATTGGAGGAATTGGGTGTGGCAGCATAGGAAGGGGCTTTAGGGGTGAATTTTGTAGATTTCAGTTAAAGCCAGGTGAATATGAATGGAATACGATAGATGCTAATCAG…	MVVIKPSSSSAPENKKVMGDVNEQIISIPKYGLKVKLNHVYPEKRTQNYIPGLRIIWNMLPLVLRYIWYYIKSKLTGKSIVMDYIKLAEAKQIYGVPIGGIGCGSIGRGFRGEFCRFQLKPGEYEWNTIDANQFIVTVKDEHQETIFHSLLSTFPRKTLKAWQSLIDGAKCNYTGLYPRAWTEFDLSDYGIKLICRQISPVIPHNYVSSSLPCAVFIWNVENICDNERTVTIAFTFKNGTGAKKDKASTCSSKSFSYVNSEGVILYHTMDGMQCAYALSARPEGGVKVSKCLYFDPNSDGLEPWIQLKNNGAFDKTSKSNHGQVFGEMACGIAAKVTILPSNSQQIDMSLVWDMPTINFPGKQKKYNKFYTSTFGNENAALKIVSYAFSNYKNWEQSIY…
	Mf_otopetrin	ATGGAAACTGATGAAAATGACGAGTACAAAATCACCAACATGCAGCGGTGTCCGTACATCCACGAAATGAAGGAGCGTCTCCTAGGAGAACAGATCCCGATGGAAATCATCCCGCCCAAGAAGATACCGACACCGCCGCCTTTCATGATGGACCAACAGCAACTCGTACATCAGCAGCAACCCGTAGCGACCGTAGTTAAATTAAACCCGGATGGATACGGTTCACACACGTCACCTACACGTCATCGAGCAGATCGAACACCGTTGATGCCGAAGGAGCCTGAAGACGATTTTCATTATATTCATCAAAAAGTATACCCGAAGAACGCAAAAACTTCCCTGTTTATAATCATGAGTTTTGTTTACGCAAAACTCCTGGTTGTAGTGTGTATAGCGTAC…	METDENDEYKITNMQRCPYIHEMKERLLGEQIPMEIIPPKKIPTPPPFMMDQQQLVHQQQPVATVVKLNPDGYGSHTSPTRHRADRTPLMPKEPEDDFHYIHQKVYPKNAKTSLFIIMSFVYAKLLVVVCIAYVISDVVTHNIPLYYYEGFFTYLYGMSILFLLYVFCFLLQESSCCSGNEKQVKPPPKQKAKEKEKEKEKKKEEEKKKKEEKERLKKEKKEKEKDKDKKNKKQEKSTYRRNSEGVVDAGLAAVPVPVAEISQSQAAVVSQEQTPATPVPQTAAVQQAPSVNNTGGDVEAGTVTKVKCKRKTTQNDHSHGSFFLRIGAIAFGLGTMIYNGLEFGIFFEVPFTSPCYMILRGVNPVLQMIFTFMQMYFIFMNSRLNIHRFKVIARFGLMH…
	Incomplete ORFs	Nucleotide sequences	Aminoacids sequences
	Mf_sp1	ATTTTTAGTGTTAATGGGTTCAGCTAACTCGAGAAGGGCAATGTCACCCTCCCAACCATCGTATTCTTCGTATACATTTATTTTTGAAATATTAATTAGTTGTCCACCAGACAACAATACACTAGAACCTGCCCGAATGCTTAATTGAGAAGCGGGTACCTCCCCTGTGCAATGCGCAGCAGATAAAGCCCAAGTGCTGGAAAGCATAACTGCTCCACAGTGTTCGGTGCCATCCTCTAGGAAAGCGAGTTGGTAGGGGTA
	Mf_GH16	ATCAAGCAAGCCACTGCCTACTCTGCTAAAGGTATCAGTTATTCTCCATACACTGACAGCGGTGATTGTAAGACTGCTTCTGAAGTTGCTTCTGACTTGGCTCAACTTACCGACTTTGAAATCATCAGATTATACGGTACTGATTGTAACCAAGTTGAAAATGTTTTGGCTGCTAAGTCCTCTTCCCAAACCATCTTCCAAGGTTTGTACTACATGGACCAAATCTCCTCTGATGTCAGCACCATTTCTGCTGCCATTTCATCCACCGGTGCATCCTGGAGTGACTTCACCACCATCTCTGTTGGTAATGAATTAGTCAACGATGGTGAAGCCACTGTTGACCAAGTTGCCGGCTACGTTCAAGAAGCCAAGTCTGCCTTGACCTCTGCTGGTTACACC…
