# Supplementary material for: A transcriptomic survey of Migdolus fryanus (sugarcane rhizome borer) larvae
Source: PLoS One. 2017 Mar 1;12(3):e0173059. doi: 10.1371/journal.pone.0173059 (PMC5332103; doi:10.1371/journal.pone.0173059)
Supplement: S2 Table — The Friedman test revealed no statistical variation between the means of Ct values observed for the different parts of larval body. (XLSX) [file pone.0173059.s002.xlsx]

## Sheet: Plan1
	Supplementary Table S2. Validation of ribosomal protein RP18 as an internal control to qPCR analysis. Friedman test results showed no statistical variation between the means of Ct values observed for the different larvae tissues.
	Parameter
	Table Analyzed	Unpaired t test data					Table Analyzed with the amplification Ct for each tissue.
								Head	Fat body	Integument	Foregut	Midgut	Hindgut
	Friedman test						Number of values	3	3	3	3	3	3
	P value	0.0853					Minimum	22.08	24.73	22.66	22.3	23.02	21.31
	Exact or approximate P value?	Gaussian Approximation					25% Percentile	22.08	24.73	22.66	22.3	23.02	21.31
	P value summary	ns					Median	22.82	24.78	22.7	22.86	23.06	23.19
	Are means signif. different? (P < 0.05)	No					75% Percentile	22.89	24.88	22.87	22.91	23.12	23.93
	Number of groups	6					Maximum	22.89	24.88	22.87	22.91	23.12	23.93
	Friedman statistic	9.667
							Mean	22.6	24.8	22.75	22.69	23.06	22.81
	Dunn's Multiple Comparison Test	Difference in rank sum	Significant? P < 0.05?	Summary			Std. Deviation	0.4527	0.07833	0.1129	0.3411	0.05261	1.349
	Head vs Fat body	-10	No	ns			Std. Error	0.2614	0.04522	0.06516	0.1969	0.03037	0.7789
	Head vs Integument	2	No	ns
	Head vs Foregut	1	No	ns
	Head vs Midgut	-5	No	ns
	Head vs Hindgut	-3	No	ns
	Fat body vs Integument	12	No	ns
	Fat body vs Foregut	11	No	ns
	Fat body vs Midgut	5	No	ns
	Fat body vs Hindgut	7	No	ns
	Integument vs Foregut	-1	No	ns
	Integument vs Midgut	-7	No	ns
	Integument vs Hindgut	-5	No	ns
	Foregut vs Midgut	-6	No	ns
	Foregut vs Hindgut	-4	No	ns
	Midgut vs Hindgut	2	No	ns
